# Supplementary material for: Gene Expression-Based Inference of Metabolic Signatures Reveals Distinct Molecular Profiles in Right- and Left-Sided Colon Cancer
Source: Metabolites. 2025 Nov 27;15(12):768. doi: 10.3390/metabo15120768 (PMC12734406; doi:10.3390/metabo15120768)
Supplement: Supplementary file 1 [file metabolites-15-00768-s001.zip]

Archive with 1 entries (1 files):
- metabolites-3965300-supplementary.pdf
